# Supplementary material for: Systematic Characterization of the OSCA Family Members in Soybean and Validation of Their Functions in Osmotic Stress
Source: Int J Mol Sci. 2022 Sep 12;23(18):10570. doi: 10.3390/ijms231810570 (PMC9500692; doi:10.3390/ijms231810570)
Supplement: Supplementary file 1 [file ijms-23-10570-s001.zip]

Archive with 4 entries (2 files):
- ijms-1896396-supplementary/
- ijms-1896396-supplementary/supplementary files/
- ijms-1896396-supplementary/supplementary files/Supplementary Figure S1-S6.pdf
- ijms-1896396-supplementary/supplementary files/Supplementary Table S1-S3.xlsx
