# Supplementary material for: Systematic Characterization of the OSCA Family Members in Soybean and Validation of Their Functions in Osmotic Stress
Source: Int J Mol Sci. 2022 Sep 12;23(18):10570. doi: 10.3390/ijms231810570 (PMC9500692; doi:10.3390/ijms231810570)
Supplement: Supplementary file 1 [file ijms-23-10570-s001.zip › ijms-1896396-supplementary/supplementary files/Supplementary Table S1-S3.xlsx]

## Sheet: Table S1
Table S1. The basic information of GmOSCA gene family members in soybean.
Gene name	Gene ID	Protein length	Molecular weight	Isoelectric point	Subcellular localization	Transmembrane helices
GmOSCA1.1	Glyma.17G010500	775 aa	88303.04 Da	8.75	Internal membrane	11
GmOSCA1.2	Glyma.07G263300	777 aa	88671.36 Da	8.76	Internal membrane	11
GmOSCA1.3	Glyma.13G002200	774 aa	88424.25 Da	8.96	Internal membrane	11
GmOSCA1.4	Glyma.20G066800	774 aa	88611.36 Da	8.93	Internal membrane	11
GmOSCA1.5	Glyma.02G271300	760 aa	87356.96 Da	9.09	Internal membrane	11
GmOSCA1.6	Glyma.19G153800	756 aa	86113.37 Da	8.55	Internal membrane	10
GmOSCA1.7	Glyma.03G151300	756 aa	86225.52 Da	8.93	Internal membrane	10
GmOSCA1.8	Glyma.09G211000	799 aa	91824.65 Da	9.38	Internal membrane	11
GmOSCA1.9	Glyma.01G010100	803 aa	92256.79 Da	9.29	Internal membrane	11
GmOSCA2.1	Glyma.04G048800	744 aa	84414.39 Da	8.91	Internal membrane	11
GmOSCA2.2	Glyma.14G090700	750 aa	84704.06 Da	8.87	Internal membrane	11
GmOSCA2.3	Glyma.19G025900	712 aa	81675.1 Da	8.75	Cell membrane	10
GmOSCA2.4	Glyma.18G262600	713 aa	81182.79 Da	6.83	Internal membrane	10
GmOSCA2.5	Glyma.02G111500	712 aa	81486.06 Da	9.29	Internal membrane	10
GmOSCA2.6	Glyma.01G052900	503 aa	57464.45 Da	8.7	Internal membrane	7
GmOSCA2.7	Glyma.11G152700	727 aa	82944.5 Da	8.86	Cell membrane	11
GmOSCA3.1	Glyma.15G091600	723 aa	81848.03 Da	9.28	Cell membrane	10
GmOSCA3.2	Glyma.13G220900	724 aa	82063.24 Da	9.32	Cell membrane	10
GmOSCA4.1	Glyma.02G044800	748 aa	84087.01 Da	6.35	Cell membrane	11
GmOSCA4.2	Glyma.16G122300	500 aa	57229.64 Da	8	Internal membrane	7

## Sheet: Table S2
Table S2. The RT-qPCR primers used in this study.
Primer name	Gene symbol	Forward primer (5’ to 3’)	Reverse primer (5’ to 3’)	Amplicon
qGmOSCA1.1	Glyma.17G010500	ATCATGGACACCAAGGAATCAT	CTGATCACACTAGCTTGCTTTC	136 bp
qGmOSCA1.2	Glyma.07G263300	AAACTGAGAGAAGCAAGCTAGT	TAAACCATGACAAGTTCTGGGA	147 bp
qGmOSCA1.3	Glyma.13G002200	TGTACATTGGACTTTAGGCCAT	TACAAGAGACAACCCATCTTCC	113 bp
qGmOSCA1.4	Glyma.20G066800	CTCTTGTAGTGACTTCTGCTGA	AGACAACCTCTTCTGTTCATCT	160 bp
qGmOSCA1.5	Glyma.02G271300	CTGCTGCATGATATACCCAAAC	CAGATCTCAAACTGCACTATGC	160 bp
qGmOSCA3.1	Glyma.15G091600	GCATTGTCTCAAGCTTCAAGAA	AGTCAACACTCAACACCTCTAG	158 bp
qGmOSCA3.2	Glyma.13G220900	TCATTGGCTATGGTCTTGAACT	CAAGCTTCTTTCAACTCAGCTT	103 bp
qACTIN	Glyma.18G290800	CGGTGGTTCTATCTTGGCATC	GTCTTTCGCTTCAATAACCCTA	142 bp

## Sheet: Table S3
Table S3. The primers used for vector construction.
Primer name	Vector	Construct method	Forward primer (5’ to 3’)	Reverse primer (5’ to 3’)	Aims
35S::AtOSCA1.1	pfgc5941	AscI/PacI	ttctGGCGCGCCATGGCAACACTTAAAGACATTG	tcccTTAATTAACTAGACTTCTTTACCGTTAATAACG	Arabidopsis transformation
35S::GmOSCA1.1	pfgc5941	AscI/PacI	ttctGGCGCGCCATGGCCACACTTTCAGATATTG	tcccTTAATTAATTATGGCTCTGGATGATTTCG	Arabidopsis transformation
35S::GmOSCA1.2	pfgc5941	AscI/PacI	ttctGGCGCGCCATGGCTACACTTTCAGATATTGG	tcccTTAATTAATTATGGCTCTGGATTATGATTTC	Arabidopsis transformation
35S::GmOSCA1.3	pfgc5941	AscI/PacI	ttctGGCGCGCCATGACGACGCTGTCGGATATTG	tcccTTAATTAATTAAGGCTCTGGATGATTTCCAAT	Arabidopsis transformation
35S::GmOSCA1.4	pfgc5941	AscI/PacI	ttctGGCGCGCCATGACAACGCTGTCGGATATTG	tcccTTAATTAATTAAGGCTCTGGATGATTTCCAA	Arabidopsis transformation
35S::GmOSCA1.5	pfgc5941	AscI/PacI	ttctGGCGCGCCATGCACATGGCTTCTCTTGG	tcccTTAATTAATCAAGATGATAATGAACCGCTATG	Arabidopsis transformation
35S::GmOSCA1.7	pfgc5941	AscI/PacI	ttctGGCGCGCCATGGCGACTATTGGGGATATTT	tcccTTAATTAATTAGTAACTGCCGGTTTCACTATC	Arabidopsis transformation
35S::GmOSCA1.8	pfgc5941	AscI/PacI	ttctGGCGCGCCATGGCAACCCTTGTAGACATT	tcccTTAATTAATTAGTACTGATAAACATAATGGGGA	Arabidopsis transformation
35S::GmOSCA1.9	pfgc5941	AscI/PacI	ttctGGCGCGCCATGGCAACCCTTGCAGAC	tcccTTAATTAATTAGTATTGATAAACATAATGGGGT	Arabidopsis transformation
35S::GmOSCA2.2	pfgc5941	AscI/PacI	ttctGGCGCGCCATGGACATTGCTGCTCTTTTAACT	tcccTTAATTAATCATTGCTTTACACCAAGTACCG	Arabidopsis transformation
35S::GmOSCA2.3	pfgc5941	AscI/PacI	ttctGGCGCGCCATGATTCTATCCGCCCTTTTA	tcccTTAATTAACTATTCAGAACTATGAAGAAGTGGA	Arabidopsis transformation
35S::GmOSCA2.4	pfgc5941	AscI/PacI	ttctGGCGCGCCATGATTCTTGCTGCTCTTCTAACT	tcccTTAATTAATCAAACATCTGCACATGGAAG	Arabidopsis transformation
35S::GmOSCA2.5	pfgc5941	AscI/PacI	ttctGGCGCGCCATGATTGTGTCTGCTCTATTGACAT	tcccTTAATTAATTAAGCCTGAGATATAAGGGGAC	Arabidopsis transformation
35S::GmOSCA2.7	pfgc5941	AscI/PacI	ttctGGCGCGCCATGGATCTGAATATGTTCTTACATA	tcccTTAATTAATCACGAAGAAACTAATGGTGTG	Arabidopsis transformation
35S::GmOSCA3.1	pfgc5941	AscI/PacI	ttctGGCGCGCCATGGATTTTACTTCGTTCTTGAC	tcccTTAATTAATCAAACAGGTGTTGTTCTTGAA	Arabidopsis transformation
35S::GmOSCA3.2	pfgc5941	AscI/PacI	ttctGGCGCGCCATGGATTTTACTTCGTTCTTGAC	tcccTTAATTAATCAAACAGGTGCTGTTCTCG	Arabidopsis transformation
35S::GmOSCA4.2	pfgc5941	AscI/PacI	ttctGGCGCGCCATGCAGGAGTTGAGGGCTGA	tcccTTAATTAATCACATTTGAGGGGTATCCCA	Arabidopsis transformation
AtOSCA1.1-GFP	PucGFP	AscI/XhoI	ttctGGCGCGCCATGGCAACACTTAAAGACATTG	ttccCTCGAGCTGGACTTCTTTACCGTTAATAACG	Subcellular localization
GmOSCA1.1-GFP	PucGFP	AscI/XmaI	ttctGGCGCGCCATGGCCACACTTTCAGATATTG	ttccCCCGGGTTCTGGCTCTGGATGATTTCG	Subcellular localization
GmOSCA1.2-GFP	PucGFP	AscI/XmaI	ttctGGCGCGCCATGGCTACACTTTCAGATATTGG	ttccCCCGGGTTCTGGCTCTGGATTATGATTTC	Subcellular localization
GmOSCA1.3-GFP	PucGFP	AscI/KpnI	ttctGGCGCGCCATGACGACGCTGTCGGATATTG	ttccGGTACCTTCAGGCTCTGGATGATTTCCAAT	Subcellular localization
GmOSCA1.4-GFP	PucGFP	AscI/KpnI	ttctGGCGCGCCATGACAACGCTGTCGGATATTG	ttccGGTACCTTCAGGCTCTGGATGATTTCCAA	Subcellular localization
GmOSCA1.9-GFP	PucGFP	AscI/KpnI	ttctGGCGCGCCATGGCAACCCTTGCAGAC	ttccGGTACCTTCGTATTGATAAACATAATGGGGT	Subcellular localization
GmOSCA2.2-GFP	PucGFP	AscI/KpnI	ttctGGCGCGCCATGGACATTGCTGCTCTTTTAACT	ttccGGTACCTCGTTGCTTTACACCAAGTACCG	Subcellular localization
GmOSCA2.3-GFP	PucGFP	AscI/KpnI	ttctGGCGCGCCATGATTCTATCCGCCCTTTTA	ttccGGTACCCTGTTCAGAACTATGAAGAAGTGGA	Subcellular localization
GmOSCA3.1-GFP	PucGFP	AscI/KpnI	ttctGGCGCGCCATGGATTTTACTTCGTTCTTGAC	ttccGGTACCTCGAACAGGTGTTGTTCTTGAA	Subcellular localization
GmOSCA3.2-GFP	PucGFP	AscI/KpnI	ttctGGCGCGCCATGGATTTTACTTCGTTCTTGAC	ttccGGTACCTCGAACAGGTGCTGTTCTCG	Subcellular localization
Note: Red sequence indicated the identification sequence of the specified restriction enzyme. The sequence with lowercase represented the introduced protective bases for digestion.
